# Supplementary material for: Breast implant surface topography triggers a chronic-like inflammatory response
Source: Life Sci Alliance. 2024 Feb 21;7(5):e202302132. doi: 10.26508/lsa.202302132 (PMC10881835; doi:10.26508/lsa.202302132)
Supplement: Supplementary file 2 [file LSA-2023-02132_TableS1.xlsx]

## Sheet: Table S1
Patient Code	Breast (Left/Right)	Implant texture (Micro/Macro)	Time of implant (months)	Type of implant (Tissue expander (E) or prosthesis (P))	Type of Surgery (Reconstructive (R ) or Aesthetic (A) surgery)	History of Radiotherapy (months from the last treatment)	Previous Breast cancer	Breast cancer classification	Sample for ELISA	Sample for ELLA	Sample for FACS
1	Left	Macro	12	E	R	No	Yes	Invasive Carcinoma	Yes	No	No
2	Right	Macro	12	E	R	Yes (82)	Yes	Invasive Carcinoma	Yes	Yes	Yes
3	Left	Macro	11	E	R	Yes (20)	Yes	Invasive Carcinoma	Yes	Yes	Yes
3	Right	Macro	11	E	R	No	No	-	Yes	No	No
4	Left	Macro	22	E	R	Yes (16)	Yes	Invasive Carcinoma	Yes	No	Yes
5	Right	Macro	10	E	R	No	Yes	Invasive Carcinoma	Yes	Yes	Yes
6	Right	Micro	8	E	R	No	Yes	Invasive Carcinoma	Yes	No	Yes
7	Right	Micro	6	E	R	No	Yes	Invasive Carcinoma	Yes	No	Yes
8	Left	Macro	>72	P	A	No	No	-	Yes	No	No
	Right	Macro	>72	P	A	No	No	-	Yes	No	No
9	Right	Macro	14	P	R	No	Yes	Invasive Carcinoma	Yes	No	Yes
10	Right	Micro	10	E	R	No	Yes	Invasive Carcinoma	Yes	Yes	Yes
11	Left	Micro	18	E	R	No	Yes	Invasive Carcinoma	Yes	No	Yes
	Right	Macro	18	E	R	No	Yes	Invasive Carcinoma	Yes	Yes	Yes
12	Left	Micro	11	E	R	No	Yes	Invasive Carcinoma	Yes	No	Yes
13	Left	Micro	6	E	R	No	Yes	Invasive Carcinoma	Yes	Yes	Yes
	Right	Micro	6	E	R	No	No	-	Yes	No	Yes
14	Left	Micro	10	E	R	No	Yes	Invasive Carcinoma	Yes	No	Yes
	Right	Micro	10	E	R	No	No	-	Yes	No	Yes
15	Right	Macro	41	P	R	Yes (38)	Yes	Invasive Carcinoma	Yes	No	Yes
16	Right	Macro	14	E	R	Yes (10)	Yes	Invasive Carcinoma	Yes	No	Yes
17	Left	Micro	24	E	R	No	No	-	Yes	Yes	Yes
	Right	Micro	24	E	R	No	No	-	Yes	No	Yes
19	Left	Micro	9	E	R	No	No	-	Yes	Yes	Yes
	Right	Macro	19	E	R	Yes (179)	Yes	Invasive Carcinoma	Yes	Yes	Yes
20	Left	Micro	7	E	R	No	Yes	Invasive Carcinoma	Yes	No	Yes
21	Right	Macro	96	P	R	No	Yes	Invasive Carcinoma	Yes	No	Yes
22	Left	Micro	10	E	R	No	Yes	Invasive Carcinoma	Yes	No	Yes
23	Left	Micro	9	E	R	No	Yes	In situ Carcinoma	Yes	No	No
24	Left	Macro	15	E	R	No	Yes	Invasive Carcinoma	Yes	Yes	No
25	Right	Macro	101	P	R	Yes(98)	No	-	Yes	Yes	No
26	Left	Macro	120	P	R	No	Yes	Invasive Carcinoma	Yes	No	No
27	Right	Macro	161	P	R	No	Yes	Invasive Carcinoma	Yes	Yes	No
	Right	Macro	144	E	A	No	Yes	Invasive Carcinoma	Yes	Yes	Yes
29	Left	Micro	144	P	A	No	No	-	Yes	Yes	No
31	Right	Macro	180	P	A	No	No	-	No	Yes	Yes
	Left	Macro	180	P	A	No	Yes	Invasive Carcinoma	No	No	Yes
32	Right	Micro	180	P	R	No	No	-	No	Yes	Yes
35	Left	Macro	>24	P	A	No	No	-	No	Yes	Yes
36	Right	Micro	180	P	A	No	No	-	No	No	Yes
	Left	Micro	180	P	A	No	No	-	No	Yes	Yes
37	Left	Micro	9	E	R	No	No	-	No	Yes	Yes
	Right	Micro	9	E	R	No	No	-	No	No	Yes
38	Left	Micro	24	P	A	No	Yes	Invasive Carcinoma	No	No	Yes
40	Right	Micro	8	E	R	No	Yes	Invasive Carcinoma	No	No	Yes
45	Left	Micro	16	E	R	Yes (25)	Yes	Invasive Carcinoma	No	Yes	Yes
48	Right	Micro	15	E	R	Yes (76)	Yes	In situ Carcinoma	No	Yes	Yes
54	Right	Micro	9	E	R	No	No	-	No	Yes	Yes
58	Left	Micro	27	E	R	No	Yes	Invasive Carcinoma	No	Yes	Yes
65	Right	Macro	144	P	R	Yes (145)	Yes	Invasive Carcinoma	No	Yes	Yes
70	Left	Macro	84	P	A	No	No	-	No	Yes	Yes
80	Right	Micro	12	E	R	No	Yes	Invasive Carcinoma	No	Yes	Yes
82	Left	Micro	27	E	R	Yes (151)	Yes	Invasive Carcinoma	No	Yes	Yes
