# Supplementary material for: Breast implant surface topography triggers a chronic-like inflammatory response
Source: Life Sci Alliance. 2024 Feb 21;7(5):e202302132. doi: 10.26508/lsa.202302132 (PMC10881835; doi:10.26508/lsa.202302132)
Supplement: Supplementary file 3 [file LSA-2023-02132_TableS2.xlsx]

## Sheet: Table S2
Marker	Fluorochrome	Company	Catalogue number	Ex-vivo panel	In-vitro panel
CD45	BV570	Biolegend	304034	X	X
CD11b	BUV805	BD Biosciences	748587	X	X
CD3	BUV395	BD Biosciences	564001	X	X
CD4	BV421	BD Biosciences	562424	X	X
CD8	FITC	BD Biosciences	555366	X	X
CCR7	PECF594	BD Biosciences	566768	X	X
CD45RO	APC-H7	BD Biosciences	561137	X	X
CD95	BUV737	BD Biosciences	564710	X	X
CD69	PeCy7	BD Biosciences	557745	X	X
CD127	PeCy5	eBioscience	15-1278-42	X	X
CD25	APCRH700	BD Biosciences	565106	X	X
CD14	APC	BD Biosciences	555399	X	X
CD16	BV786	Biolegend	302046	X	X
CD56	PE	BD Biosciences	555516	X
CD19	APC	BD Biosciences	555415	X
CD66b	PeCy7	Biolegend	305116	X
HLA-DR	BV711	BD Biosciences	563696	X
CD15	BUV496	BD Biosciences	741187	X
CD33	BUV563	BD Biosciences	741369	X
CD206	FITC	BD Biosciences	551135	X
CD30	BV605	BD Biosciences	744408	X
CD163	PECF594	BD Biosciences	568206	X
